# Supplementary material for: High throughput screening and identification of coagulopathic snake venom proteins and peptides using nanofractionation and proteomics approaches
Source: PLoS Negl Trop Dis. 2020 Apr 1;14(4):e0007802. doi: 10.1371/journal.pntd.0007802 (PMC7153897; doi:10.1371/journal.pntd.0007802)
Supplement: S2 Fig — (ZIP) [file pntd.0007802.s002.zip]

Archive with 4 entries (4 files):
- S1 fig 2.1 Initial screening results of all 20 species included in the study.tif
- S1 fig 2.2 Initial screening results of all 20 species included in the study.tif
- S1 fig 2.3 Initial screening results of all 20 species included in the study.tif
- S1 fig 2.4 Initial screening results of all 20 species included in the study.tif
